# Supplementary material for: A Deep-Learning-Based Method Can Detect Both Common and Rare Genetic Disorders in Fetal Ultrasound
Source: Biomedicines. 2023 Jun 19;11(6):1756. doi: 10.3390/biomedicines11061756 (PMC10295959; doi:10.3390/biomedicines11061756)
Supplement: Supplementary file 1 [file biomedicines-11-01756-s001.zip]

Archive with 1 entries (1 files):
- biomedicines-2401783-supplementary.pdf
